# Supplementary material for: Image Guidance is Associated with Improved Freedom From Recurrence After Superficial Radiation Therapy for Nonmelanoma Skin Cancer
Source: Adv Radiat Oncol. 2024 Feb 9;9(12):101463. doi: 10.1016/j.adro.2024.101463 (PMC11704900; doi:10.1016/j.adro.2024.101463)
Supplement: Supp Table 1 — Supplemental Table 1. Spreadsheet of all articles identified through Ovid Medline search. [file mmc1.xlsx]

## Sheet: Sheet1
#	Article	Link	Ex/included	Exclusion criteria
1	A Comparative Prospective Study Between Conventional Chemo-Radiotherapy and Pure Accelerated Radiotherapy With Concurrent Chemotherapy for the Treatment of Locally Advanced Head and Neck Cancer	https://www.ncbi.nlm.nih.gov/pmc/articles/PMC10439807/	Excluded	Not SRT
2	Advances in CAR-T Cell Therapy in Head and Neck Squamous Cell Carcinoma	https://www.ncbi.nlm.nih.gov/pmc/articles/PMC10052000/	Excluded	Not SRT
3	Potential Alternative Therapeutic Modalities for Management Head and Neck Squamous Cell Carcinoma: A Review	https://www.ncbi.nlm.nih.gov/pmc/articles/PMC10278411/	Excluded	Not SRT
4	Emerging Perspectives on the Antiparasitic Mebendazole as a Repurposed Drug for the Treatment of Brain Cancers	https://www.ncbi.nlm.nih.gov/pmc/articles/PMC9862092/	Excluded	Not SRT
5	Escalating a Biological Dose of Radiation in the Target Volume Applying Stereotactic Radiosurgery in Patients with Head and Neck Region Tumours	https://www.ncbi.nlm.nih.gov/pmc/articles/PMC9313164/	Excluded	Not SRT
6	High-dose stereotactic radiotherapy boost in the treatment of squamous cell carcinoma of the head and neck region	https://www.ncbi.nlm.nih.gov/pmc/articles/PMC9166345/	Excluded	Not SRT
7	A retrospective study of small-pelvis radiotherapy plus image-guided brachytherapy in stage I-II non-bulky cervical squamous cell carcinoma	https://www.ncbi.nlm.nih.gov/pmc/articles/PMC8944301/	Excluded	Not SRT
8	Machine-learning algorithm to predict multidisciplinary team treatment recommendations in the management of basal cell carcinoma	https://www.ncbi.nlm.nih.gov/pmc/articles/PMC8854628/	Excluded	Not SRT
9	Non-Melanoma Skin Cancer in People Living With HIV: From Epidemiology to Clinical Management	https://www.ncbi.nlm.nih.gov/pmc/articles/PMC8371466/	Excluded	Not SRT
10	Post-radiotherapy recurrence of conventional oral squamous cell carcinoma showing sarcomatoid components: an immunohistochemical study	https://www.ncbi.nlm.nih.gov/pmc/articles/PMC8101680/	Excluded	Not SRT
11	Curative-Intent Radiotherapy for Squamous Cell Carcinoma of the Head and Neck in Sri Lanka: The Impact of Radiotherapy Technique on Survival	https://www.clinicaloncologyonline.net/article/S0936-6555(21)00360-5/fulltext	Excluded	Not SRT
12	Hedgehog Inhibitor Induction with Addition of Concurrent Superficial Radiotherapy in Patients with Locally Advanced Basal Cell Carcinoma: A Case Series	https://www.ncbi.nlm.nih.gov/pmc/articles/PMC8649029/	Excluded	Not SRT monotherapy
13	Mapping patterns of para-aortic lymph node recurrence in cervical cancer: a retrospective cohort analysis	https://www.ncbi.nlm.nih.gov/pmc/articles/PMC8272280/	Excluded	Not SRT
14	Radiotherapy as Part of Treatment Strategies in Nasal Cavity and Paranasal Sinus Malignancies	https://ar.iiarjournals.org/content/41/3/1587.long	Excluded	Not SRT
15	Monitoring expiratory carbon monoxide to study the effect of complete smoking cessation on definitive radiation therapy for early stage glottic carcinoma	https://www.tandfonline.com/doi/full/10.1080/0284186X.2020.1865563	Excluded	Not SRT
16	SOX2/SALL4 stemness axis modulates Notch signaling genes to maintain self-renewal capacity of esophageal squamous cell carcinoma	https://link.springer.com/article/10.1007/s11010-020-03956-8	Excluded	Not SRT
17	Is Single Cord Irradiation Going to Be a New Standard for T1a Glottic Carcinoma?	https://www.ncbi.nlm.nih.gov/pmc/articles/PMC7481455/	Excluded	Not SRT
18	Proton beam therapy of periorbital sinonasal squamous cell carcinoma: Two case reports and review of literature	https://www.ncbi.nlm.nih.gov/pmc/articles/PMC7443830/	Excluded	Not SRT
19	Late-course accelerated Hyperfractionation vs. Conventional Fraction Radiotherapy under precise technology plus Concurrent Chemotherapy for Esophageal Squamous Cell Carcinoma: comparison of efficacy and side effects	https://www.ncbi.nlm.nih.gov/pmc/articles/PMC7086241/	Excluded	Not SRT
20	Phase 2 Trial of Accelerated Partial Breast Irradiation (APBI) Using Noninvasive Image Guided Breast Brachytherapy (NIBB)	https://linkinghub.elsevier.com/retrieve/pii/S0360-3016(20)33731-7	Excluded	Not SRT
21	Proton beam therapy is a safe and effective treatment in elderly patients with esophageal squamous cell carcinoma	https://www.ncbi.nlm.nih.gov/pmc/articles/PMC7396394/	Excluded	Not SRT
22	Effectiveness of salvage radiotherapy for superficial esophageal Cancer after non-curative endoscopic resection	https://www.ncbi.nlm.nih.gov/pmc/articles/PMC7268314/	Excluded	Not SRT
23	The value of moderate dose escalation for re-irradiation of recurrent or second primary head-and-neck cancer	https://www.ncbi.nlm.nih.gov/pmc/articles/PMC7164259/	Excluded	Not SRT
24	Quality of life after breast-conserving therapy and adjuvant radiotherapy for non-low-risk ductal carcinoma in situ (BIG 3-07/TROG 07.01): 2-year results of a randomised, controlled, phase 3 trial	https://linkinghub.elsevier.com/retrieve/pii/S1470-2045(20)30085-1	Excluded	Not SRT
25	Artificial neural networks allow response prediction in squamous cell carcinoma of the scalp treated with radiotherapy	https://onlinelibrary.wiley.com/doi/10.1111/jdv.16210	Excluded	No subgroup SRT analysis
26	Superficial radiotherapy for non-melanoma skin cancer of the lip: a 44-year Italian experience	https://www.tandfonline.com/doi/abs/10.1080/09546634.2019.1605137	Excluded	No 2 year analysis
27	Outcomes of Carotid-Sparing IMRT for T1 Glottic Cancer: Comparison with Conventional Radiation	https://www.ncbi.nlm.nih.gov/pmc/articles/PMC6895404/	Excluded	Not SRT
28	12 week PET-CT has low positive predictive value for nodal residual disease in human papillomavirus-positive oropharyngeal cancers	https://www.sciencedirect.com/science/article/abs/pii/S1368837519302878?via%3Dihub	Excluded	Not SRT
29	Image-guided high-dose-rate interstitial brachytherapy boost in the radical radiotherapy for a huge metastatic carcinoma of cervical lymph nodes from an unknown primary site	https://www.sciencedirect.com/science/article/abs/pii/S1278321819301003	Excluded	Not SRT
30	Radiation-induced optic neuropathy after stereotactic and image guided intensity-modulated radiation therapy (IMRT)	https://linkinghub.elsevier.com/retrieve/pii/S0167-8140(19)30069-6	Excluded	Not SRT
31	Change in Patterns of Failure After Image-Guided Brachytherapy for Cervical Cancer: Analysis From the RetroEMBRACE Study	https://www.redjournal.org/article/S0360-3016(19)30565-6/fulltext	Excluded	Not SRT
32	Efficacy and dosimetry analysis of image-guided radioactive ¹²⁵I seed implantation as salvage treatment for pelvic recurrent cervical cancer after external beam radiotherapy	https://www.ncbi.nlm.nih.gov/pmc/articles/pmid/30479093/	Excluded	Not SRT
33	Fibre-optic endoscope-guided three-dimensional high-dose-rate interstitial brachytherapy for residual nasopharyngeal carcinoma after conventional external beam radiotherapy	https://www.ncbi.nlm.nih.gov/pmc/articles/PMC6701390/	Excluded	Not SRT
34	Superficial radiotherapy as a treatment alternative for recurrent conjunctival squamous cell carcinoma: a case study	https://www.ncbi.nlm.nih.gov/pmc/articles/PMC6119735/	Excluded	High grade cancer
35	125I seeds implantation for an elderly patient of skin squamous cell carcinomas with ulcer guided by ultrasound	https://pubmed.ncbi.nlm.nih.gov/30589056/	Excluded	Not SRT
36	Nodal volume as a prognostic factor in locally advanced head and neck cancer: Identifying candidates for elective neck dissection after chemoradiation with IGRT from a single institutional prospective series from the Indian subcontinent	https://www.sciencedirect.com/science/article/abs/pii/S1368837518303907?via%3Dihub	Excluded	Not SRT
37	Stereotactic body radiotherapy for central lung tumors, yes we can!	https://www.ncbi.nlm.nih.gov/pmc/articles/PMC5918762/	Excluded	Not SRT
38	A feasibility study on adaptive 18F-FDG-PET-guided radiotherapy for recurrent and second primary head and neck cancer in the previously irradiated territory	https://link.springer.com/article/10.1007/s00066-018-1293-3	Excluded	Not SRT
39	Randomised phase III trial of concurrent chemoradiotherapy with extended nodal irradiation and erlotinib in patients with inoperable oesophageal squamous cell cancer	https://www.ejcancer.com/article/S0959-8049(18)30119-9/fulltext	Excluded	Not SRT
40	Dose-volume effects in pathologic lymph nodes in locally advanced cervical cancer	https://linkinghub.elsevier.com/retrieve/pii/S0090-8258(17)31621-9	Excluded	Not SRT
41	Magnetic resonance (MR) imaging for tumor staging and definition of tumor volumes on radiation treatment planning in nonsmall cell lung cancer: A prospective radiographic cohort study of single center clinical outcome	https://www.ncbi.nlm.nih.gov/pmc/articles/PMC5569433/	Excluded	Not SRT
42	Dose painting by numbers based on retrospectively determined recurrence probabilities	https://linkinghub.elsevier.com/retrieve/pii/S0167-8140(16)34305-5	Excluded	Not SRT
43	Dramatic response of CTNNB1 and VEGFR-2 mutant temporal bone squamous cell carcinoma to bevacizumab in combination with pemetrexed	https://www.ncbi.nlm.nih.gov/pmc/articles/PMC5593693/	Excluded	Not SRT
44	Terapêutica Fotodinâmica com metil-aminolevulinato no tratamento de lesões refractárias de Micose Fungóide: resposta clínica e histológica mantida em dois doentes	https://pubmed.ncbi.nlm.nih.gov/28329611/	Excluded	Not SRT
45	Stereotactic ablative radiotherapy for early stage non-small cell lung cancer: A critical literature review of predictive factors of relapse	https://www.cancertreatmentreviews.com/article/S0305-7372(16)30102-5/fulltext	Excluded	Not SRT
46	Open source deformable image registration system for treatment planning and recurrence CT scans : Validation in the head and neck region	https://link.springer.com/article/10.1007/s00066-016-0998-4	Excluded	Not SRT
47	Genital invasion or perigenital spread may pose a risk of marginal misses for Intensity Modulated Radiotherapy (IMRT) in anal cancer	https://www.ncbi.nlm.nih.gov/pmc/articles/PMC4820940/	Excluded	Not SRT
48	Brother of the regulator of the imprinted site (BORIS) variant subfamily 6 is involved in cervical cancer stemness and can be a target of immunotherapy	https://www.ncbi.nlm.nih.gov/pmc/articles/PMC4905468/	Excluded	Not SRT
49	Hypofractionated Image-guided Radiation Therapy (3Gy/fraction) in Patients Affected by Inoperable Advanced-stage Non-small Cell Lung Cancer After Long-term Follow-up	https://ar.iiarjournals.org/content/35/10/5693.long	Excluded	Not SRT
50	Definitive and adjuvant radiotherapy for sinonasal squamous cell carcinomas: a single institutional experience	https://www.ncbi.nlm.nih.gov/pmc/articles/PMC4574072/	Excluded	Not SRT
51	Inverse Planned High-Dose-Rate Brachytherapy for Locoregionally Advanced Cervical Cancer: 4-Year Outcomes	https://linkinghub.elsevier.com/retrieve/pii/S0360-3016(15)00418-6	Excluded	Not SRT
52	Reduction in Tumor Volume by Cone Beam Computed Tomography Predicts Overall Survival in Non-Small Cell Lung Cancer Treated With Chemoradiation Therapy	https://www.ncbi.nlm.nih.gov/pmc/articles/PMC5767471/	Excluded	Not SRT
53	Carotid sparing intensity-modulated radiation therapy achieves comparable locoregional control to conventional radiotherapy in T1-2N0 laryngeal carcinoma	https://www.ncbi.nlm.nih.gov/pmc/articles/PMC5508531/	Excluded	Not SRT
54	The Treatment of Pelvic Locoregional Recurrence of Cervical Cancer After Radical Surgery With Intensity-Modulated Radiation Therapy Compared With Conventional Radiotherapy: A Retrospective Study	https://pubmed.ncbi.nlm.nih.gov/25647254/	Excluded	Not SRT
55	Treatment outcomes of the patients with early glottic cancer treated with initial radiotherapy and salvaged by conservative surgery	https://academic.oup.com/jjco/article/45/3/248/2358414?login=false	Excluded	Not SRT
56	Outcomes of intensity-modulated radiotherapy versus conventional radiotherapy for hypopharyngeal cancer	https://onlinelibrary.wiley.com/doi/10.1002/hed.23649	Excluded	Not SRT
57	Improved survival of patients with cervical cancer treated with image-guided brachytherapy compared with conventional brachytherapy	https://www.gynecologiconcology-online.net/article/S0090-8258(14)01280-3/fulltext	Excluded	Not SRT
58	Salvage stereotactic body radiation therapy (SBRT) for local failure after primary lung SBRT	https://www.redjournal.org/article/S0360-3016(14)00699-3/fulltext	Excluded	Not SRT
59	Concurrent three-dimensional conformal radiotherapy and chemotherapy for postoperative recurrence of mediastinal lymph node metastases in patients with esophageal squamous cell carcinoma: a phase 2 single-institution study	https://www.ncbi.nlm.nih.gov/pmc/articles/PMC3927657/	Excluded	Not SRT
60	Long-term experience with reduced planning target volume margins and intensity-modulated radiotherapy with daily image-guidance for head and neck cancer	https://onlinelibrary.wiley.com/doi/10.1002/hed.23532	Excluded	Not SRT
61	Cost effectiveness of modified fractionation radiotherapy versus conventional radiotherapy for unresected non-small-cell lung cancer patients	https://www.jto.org/article/S1556-0864(15)33022-7/fulltext	Excluded	Not SRT
62	Nonsurgical treatment options for basal cell carcinoma - focus on advanced disease	https://jddonline.com/articles/nonsurgical-treatment-options-for-basal-cell-carcinoma-focus-on-advanced-disease-S1545961613P1369X/	Excluded	Review
63	Superselective intra-arterial cisplatin infusion and concomitant radiotherapy for maxillary sinus cancer	https://www.ncbi.nlm.nih.gov/pmc/articles/PMC3859946/	Excluded	Not SRT
64	Randomized phase III trial of concurrent chemoradiotherapy vs accelerated hyperfractionation radiotherapy in locally advanced head and neck cancer	https://www.ncbi.nlm.nih.gov/pmc/articles/PMC3823777/	Excluded	Not SRT
65	Intensity-modulated radiotherapy vs. conventional radiotherapy in the treatment of anal squamous cell carcinoma: a propensity score analysis	https://linkinghub.elsevier.com/retrieve/pii/S0167-8140(13)00136-9	Excluded	Not SRT
66	Validation of nomogram-based prediction of survival probability after salvage re-irradiation of head and neck cancer	https://academic.oup.com/jjco/article/43/2/154/877185?login=false	Excluded	Not SRT
67	HPV status in patients with head and neck of carcinoma of unknown primary site: HPV, tobacco smoking, and outcome	https://linkinghub.elsevier.com/retrieve/pii/S1368-8375(12)00187-X	Excluded	Not SRT
68	Long-term recurrence rate of large and difficult to treat cutaneous squamous cell carcinomas after superficial radiotherapy	https://www.zora.uzh.ch/id/eprint/63182/1/495_Barysch_et_al_-_Karger_2012.pdf	Excluded	High grade cancer
69	Hypofractionated image-guided radiation therapy for patients with limited volume metastatic non-small cell lung cancer	https://www.jto.org/article/S1556-0864(15)33241-X/fulltext	Excluded	Not SRT
70	Primary radiotherapy with or without chemotherapy in non-metastatic esophageal squamous cell carcinoma: a retrospective study	https://academic.oup.com/dote/article/25/3/256/2328562?login=false	Excluded	Not SRT
71	Photodynamic therapy outcome for T1/T2 N0 oral squamous cell carcinoma	https://onlinelibrary.wiley.com/doi/10.1002/lsm.21071	Excluded	Not SRT
72	Functional organ preservation in patients with locoregionally advanced head and neck squamous cell carcinoma treated by platinum-based multidrug induction chemotherapy and concurrent chemoradiotherapy	https://www.annalsofoncology.org/article/S0923-7534(19)38391-7/fulltext	Excluded	Not SRT
73	Prognosis of esophageal cancer patients with pathologic complete response after preoperative concurrent chemoradiotherapy	https://www.redjournal.org/article/S0360-3016(10)00892-8/fulltext	Excluded	Not SRT
74	Radiotherapy alone or with concomitant daily low-dose carboplatin in locally advanced, unresectable head and neck cancer: definitive results of a phase III study with a follow-up period of up to ten years	https://journals.sagepub.com/doi/10.1177/030089161009600210?url_ver=Z39.88-2003&rfr_id=ori:rid:crossref.org&rfr_dat=cr_pub%20%200pubmed	Excluded	Not SRT
75	Misses and near-misses after postoperative radiation therapy for head and neck cancer: Comparison of IMRT and non-IMRT techniques in the CT-simulation era	https://onlinelibrary.wiley.com/doi/10.1002/hed.21343	Excluded	Not SRT
76	Weekly 5-fluorouracil plus cisplatin for concurrent chemoradiotherapy in patients with locally advanced head and neck cancer	https://onlinelibrary.wiley.com/doi/10.1002/hed.21177	Excluded	Not SRT
77	Planned fractionated boron neutron capture therapy using epithermal neutrons for a patient with recurrent squamous cell carcinoma in the temporal bone: a case report	https://onlinelibrary.wiley.com/doi/10.1002/hed.20895	Excluded	Not SRT
78	Dermatological high-dose-rate brachytherapy for the treatment of basal and squamous cell carcinoma	https://core.ac.uk/reader/53844681?utm_source=linkout	Excluded	Not SRT
79	concomitant chemoradiotherapy with mitomycin C and cisplatin in advanced unresectable carcinoma of the head and neck: phase I-II clinical study	https://www.redjournal.org/article/S0360-3016(08)00130-2/fulltext	Excluded	Not SRT
80	Combination of surgical resection and HDR-brachytherapy in patients with recurrent or advanced head and neck carcinomas	https://www.sciencedirect.com/science/article/abs/pii/S101051820800022X?via%3Dihub	Excluded	Not SRT
81	Carcinomas of the paranasal sinuses and nasal cavity treated with radiotherapy at a single institution over five decades: are we making improvement?	https://www.redjournal.org/article/S0360-3016(07)00469-5/fulltext	Excluded	Not SRT
82	Therapeutic outcomes of laryngeal cancer at Kyoto University Hospital for 10 years	https://www.tandfonline.com/doi/full/10.1080/00016480601067990?scroll=top&needAccess=true	Excluded	Not SRT
83	Single fraction radiotherapy for small superficial carcinoma of the skin	https://www.clinicaloncologyonline.net/article/S0936-6555(07)00519-5/fulltext	Excluded	Not SRT
84	Long-term follow-up after transoral laser microsurgery and adjuvant radiotherapy for advanced recurrent squamous cell carcinoma of the head and neck	https://www.redjournal.org/article/S0360-3016(06)00399-3/fulltext	Excluded	Not SRT
85	Current radiation therapy management issues in oral cavity cancer	https://www.sciencedirect.com/science/article/abs/pii/S0030666505001544?via%3Dihub	Excluded	Not SRT
86	Radiofrequency ablation followed by conventional radiotherapy for medically inoperable stage I non-small cell lung cancer	https://journal.chestnet.org/article/S0012-3692(15)52279-4/fulltext	Excluded	Not SRT
87	Altered and conventional fractionated radiotherapy in locoregional control and survival of patients with squamous cell carcinoma of the larynx, oropharynx, and hypopharynx	https://www.ncbi.nlm.nih.gov/pmc/articles/PMC2080358/	Excluded	Not SRT
88	Pre-treatment proliferation and the outcome of conventional and accelerated radiotherapy	https://www.ejcancer.com/article/S0959-8049(05)01004-X/fulltext	Excluded	Not SRT
89	Stereotactic hypofractionated radiotherapy for stage I non-small cell lung cancer--mature results for medically inoperable patients	https://www.lungcancerjournal.info/article/S0169-5002(05)00402-2/fulltext	Excluded	Not SRT
90	Adjuvant radiotherapy after transoral laser microsurgery for advanced squamous carcinoma of the head and neck	https://www.redjournal.org/article/S0360-3016(05)00892-8/fulltext	Excluded	Not SRT
91	Results from the treatment of advanced stage squamous cell carcinoma of the nasal planum in cats, using a combination of intralesional carboplatin and superficial radiotherapy: a pilot study	https://onlinelibrary.wiley.com/doi/10.1111/j.1476-5810.2004.00040.x	Excluded	Animal study
92	Computed tomographic volumetric analysis as a predictor of local control in laryngeal cancers treated with conventional radiotherapy	https://pubmed.ncbi.nlm.nih.gov/15931812/	Excluded	Not SRT
93	Twice-daily radiotherapy as concurrent boost technique during two chemotherapy cycles in neoadjuvant chemoradiotherapy for resectable esophageal carcinoma: mature results of phase II study	https://www.redjournal.org/article/S0360-3016(04)00512-7/fulltext	Excluded	Not SRT
94	Radiotherapy with concomitant weekly docetaxel for Stages III/IV oropharynx carcinoma. Results of the 98-02 GORTEC Phase II trial	https://www.redjournal.org/article/S0360-3016(03)01370-1/fulltext	Excluded	Not SRT
95	Radiotherapy of carcinomas of the skin overlying the cartilage of the nose: results in 405 lesions	https://www.jle.com/fr/revues/ejd/e-docs/radiotherapy_of_carcinomas_of_the_skin_overlying_the_cartilage_of_the_nose_results_in_405_lesions__260524/article.phtml	Excluded	High grade cancer
96	Superficial radiotherapy for patients with basal cell carcinoma: recurrence rates, histologic subtypes, and expression of p53 and Bcl-2	https://acsjournals.onlinelibrary.wiley.com/doi/10.1002/cncr.11798	Excluded	No 2 year analysis
97	The effect of anaemia on efficacy and normal tissue toxicity following radiotherapy for locally advanced squamous cell carcinoma of the head and neck	https://www.thegreenjournal.com/article/S0167-8140(03)00198-1/fulltext	Excluded	Not SRT

## Sheet: Sheet2
Reference/citation search	Link	Ex/included	Exclusion criteria
Head and Neck Non-Melanoma Skin Cancer Treated By Superficial X-Ray Therapy: An Analysis of 1021 Cases	https://www.ncbi.nlm.nih.gov/pmc/articles/PMC4930196/	Excluded	No 2 year analysis
Radiation Therapy in Dermatology: Non-Melanoma Skin Cancer	https://jddonline.com/articles/radiation-therapy-in-dermatology-non-melanoma-skin-cancer-S1545961617P0464X/	Excluded	Review
Long-Term Recurrence Rate of Large and Difficult to Treat Cutaneous Squamous Cell Carcinomas after Superficial Radiotherapy	https://karger.com/drm/article-abstract/224/1/59/112993/Long-Term-Recurrence-Rate-of-Large-and-Difficult?redirectedFrom=fulltext	Excluded	High grade cancer
Soft x-ray therapy for cutaneous basal cell and squamous cell carcinomas	https://linkinghub.elsevier.com/retrieve/pii/S0190-9622(05)02325-X	Excluded	No 2 year analysis
Superficial Radiation Therapy for the Treatment of Nonmelanoma Skin Cancers	https://www.ncbi.nlm.nih.gov/pmc/articles/PMC4689506/#B11	Excluded	Review
Radiotherapy for epithelial skin cancer	https://www.sciencedirect.com/science/article/pii/S036030160101656X?casa_token=ERes-pNkDYwAAAAA:-a1aV3_BLpYwEE6X9j7SIjBQyAE4C34xwZSX1TYC9hmsPUGMVxuu7HSDe7ngkEWc2LT5j8hf67U	Excluded	No 2 year analysis
Radiotherapy of carcinomas of the skin overlying the cartilage of the nose: our experience in 671 lesions	https://pubmed.ncbi.nlm.nih.gov/19368616/	Excluded	High grade cancer
